# Supplementary material for: Toxicological Assessment of 2-Hydroxychalcone-Mediated Photodynamic Therapy: Comparative In Vitro and In Vivo Approaches
Source: Pharmaceutics. 2024 Nov 26;16(12):1523. doi: 10.3390/pharmaceutics16121523 (PMC11728496; doi:10.3390/pharmaceutics16121523)
Supplement: Supplementary file 1 [file pharmaceutics-16-01523-s001.zip]

Archive with 1 entries (1 files):
- pharmaceutics-3274555-supplementary.pdf
